# Supplementary material for: Punicic Acid Triggers Ferroptotic Cell Death in Carcinoma Cells
Source: Nutrients. 2021 Aug 10;13(8):2751. doi: 10.3390/nu13082751 (PMC8399984; doi:10.3390/nu13082751)
Supplement: Supplementary file 1 [file nutrients-13-02751-s001.zip]

Archive with 1 entries (1 files):
- nutrients-1290314-supplementary.pdf
